# Supplementary material for: Carbohydrate metabolism and cytology of S-type cytoplasmic male sterility in wheat
Source: Front Plant Sci. 2023 Oct 16;14:1255670. doi: 10.3389/fpls.2023.1255670 (PMC10614052; doi:10.3389/fpls.2023.1255670)
Supplement: Supplementary file 2 [file Table_1.xls]

## Sheet: Table S1
Table S1 Gene-specific primers used in this study.
Gene	Forward primer	Reverse primer
TaCWI1	TCGCCCTCAGGACATTG	CCAGACGCTTGTTCATCG
TaIVR5	TTCACTGTGCCTGTGCTCG	TCCGTCGGATACACCCTC
TaSUT1A	GTGCTCTGATGGCTGATT	GAGGAACGGAAACCACTT
TaActin	CTCCCTCACAACAACCGC	TACCAGGAACTTCCATACCAAC
