# Supplementary material for: Carbohydrate metabolism and cytology of S-type cytoplasmic male sterility in wheat
Source: Front Plant Sci. 2023 Oct 16;14:1255670. doi: 10.3389/fpls.2023.1255670 (PMC10614052; doi:10.3389/fpls.2023.1255670)
Supplement: Supplementary file 3 [file Table_2.xls]

## Sheet: Table S2
Table S2 The abundance of differentially expressed proteins from isolated chloroplast of XN1376B and CMS-XN1376A
Spot abundance data were quantified using PDQuest 2-DE 8.0.1 analysis software and the mean value of three biological replicates of each spot ± standard deviation. “0” represents no expression. a Spot number in two-dimensional electrophoresis (2-DE) gel, as shown in Figure S1. Spot abundance data were quantified using PDQuest 2-DE 8.0.1 analysis software and expressed as the ratio of intensities …
Spota	XN1376B	CMS-XN1376A	Fold change	p-value
1	938.7± 77.4	584± 66.5	1.61	0.01151
2	983.2± 79.2	402.2± 68.2	2.44	0.00456
3	1236.1± 86.2	510.1± 46.3	2.42	0.00135
4	2291.7± 100.1	375.4± 56.2	6.1	0.000286575
5	2183.7± 104.3	0	-
6	2539.5± 106.5	537.4± 67.2	4.73	0.00037532
7	2501.4± 109.2	459.3± 76.1	5.45
8	3895.6± 143.4	755.2± 74.2	5.16	0.000462586
9	4162.2± 176.3	1077.1± 80.5	3.86	0.000226874
10	2549.3± 121.3	987.5± 81.5	2.58	0.000906468
11	2141.5± 125.2	1003.2± 106.8	2.13	0.00292
12	1858.8± 134.2	450.4± 58.9	4.13	0.000582476
13	1156± 100.5	0	-
14	709± 70.2	0	-
15	3303± 181.2	813± 71.8	4.06	0.000277044
