# Supplementary material for: Carbohydrate metabolism and cytology of S-type cytoplasmic male sterility in wheat
Source: Front Plant Sci. 2023 Oct 16;14:1255670. doi: 10.3389/fpls.2023.1255670 (PMC10614052; doi:10.3389/fpls.2023.1255670)
Supplement: Supplementary file 4 [file Table_3.xls]

## Sheet: Table S3
Table S3 Identification of differentially expressed proteins
a Spot number in two-dimensional electrophoresis (2-DE) gel, as shown in Figure S1.											0
b The SwissProt reference number of the spot.
c Protein names from the SwissProt database.
d Protein species from the SwissProt database.
eThe molecular mass of the predicted protein/the molecular mass of the protein as estimated by its gel migration.
f The pI of the predicted protein/the pI of the protein as estimated by its gel migration.
g Percentage of predicated protein sequence covered by matched sequences using MS/MS data. The number indicates the coverage obtained from MS/MS data, respectively.
hThe threshold score of credible identification
i The statistical probability of a true positive identification of the predicted protein as calculated by MASCOT using MS/MS data. The number indicates the coverage obtained from MS/MS data, respectively.
Spota	Accession No.b	Protein namec	Source speiesd	Theoretical/observed		SCg (%)	Threshold scoreh	Scorei	Matched peptides
				Mre (kDa)	pIf
1	UGPA_HORVU	UTP--glucose-1-phosphate uridylyltransferase	Hordeum vulgare	51.783	5.2	21	30	400	K.AIGINVPR.S K.KVANFLAR.F K.AGFISLVSR.Y K.GGTLISYEGR.V K.VLQLETAAGAAIR.F R.VKPSNPSIELGPEFK.K K.YSNSNIEIHTFNQSQYPR.I K.ATSDLLLVQSDLYTLVDGYVIR.N
2	GLGS_WHEAT	Glucose-1-phosphate adenylyltransferase small subunit, chloroplastic/amyloplastic OS	Triticum aestivum	52.4	5.54	13	30	257	R.AKPAVPLGANYR.L R.ETDADITVAALPMDEER.A K.HVMLQLLR.E K.KPIPDFSFYDR.S R.SAPIYTQPR.H K.IHHSVVGLR.S
3	PGKH_WHEAT	Phosphoglycerate kinase, chloroplastic OS	Triticum aestivum	49.98	6.58	23	29	664	K.FSLAPLVPR.L K.RPFAAIVGGSK.V K.VILTSHLGRPK.G K.SVGDLTAADLEGKR.V K.ELPGVVALDEGVMTR.S K.LVADLANGAVLLLENVR.F K.LASLADLFVNDAFGTAHR.A R.ADLNVPLDDNQNITDDTR.I K.KLASLADLFVNDAFGTAHR.A
4	AAC23502.1	vacuolar invertase, partial	Triticum aestivum	56.74	5.82	14	54	444	K.GWASLQSIPR.T R.VLWGWIGETDSER.A K.YTPIDAEMDVGIGLR.Y R.TNLIQWPVVEIETLR.I K.YEANPILVPPPGIGDKDFR.D
5	PGMC_BROIN	Phosphoglucomutase, cytoplasmic OS	Bromus inermis	62.862	5.34	11	30	165	R.YLFGDGSR.L K.GATIVVSGDGR.Y R.IYIEQYEK.D R.LSGTGSVGATIR.I K.TIFDFESIKK.L K.TIFDFESIKK.L
6	SSG1B_HORVU	Granule-bound starch synthase 1b, chloroplastic/amyloplastic (Fragment) OS	Hordeum vulgare	63.031	6.12	4	29	109	R.FCLLCLAALEAPR.V K.VAFCIHNIAYQGR.F
7	KPPR_WHEAT	Phosphoribulokinase, chloroplastic OS	Triticum aestivum	45.512	5.72	21	30	401	R.DLYEQIIAER.A R.KPDFDAFIDPQK.Q K.IRDLYEQIIAER.A K.IFVIEGLHPMYDER.V K.IFVIEGLHPMYDER.V + Oxidation (M) K.FFNPVYLFDEGSTINWIPCGR.K K.GGNPDSNTLISDTTTVICLDDYHSLDR.T
8	G3PA1_ARATH	Glyceraldehyde-3-phosphate dehydrogenase GAPA1, chloroplastic OS	Triticum urartu	42.748	7.62	5	30	106	R.LLDASHR.D K.GILDVCDEPLVSVDFR.C
9	HGL1A_WHEAT	4-hydroxy-7-methoxy-3-oxo-3,4-dihydro-2H-1,4-benzoxazin-2-yl glucoside beta-D-glucosidase 1a, chloroplastic OS	Triticum aestivum	64.98	6.55	5	29	170	K.YGGFLNR.K R.SIDYNLGWFLEPVVR.G K.DAIDQGADVR.G
10	ALFC2_PEA	Fructose-bisphosphate aldolase 2, chloroplastic OS	Pisum sativum	38.031	5.48	6	30	204	K.EAAWGLAR.Y R.LDSIGLENTEANR.Q K.RLDSIGLENTEANR.Q
11	F16P2_SACHY	Fructose-1,6-bisphosphatase, cytosolic OS	Saccharum sp	37.841	5.71	5	30	110	R.HVLNEQSR.N R.YIGSMVADVHR.T R.YIGSMVADVHR.T + Oxidation (M)
12	SCRK2_ORYSI	Fructokinase-2	Oryza sativa Indica Group	35.893	5.02	13	30	224	K.SAGILCSYDPNVR.L K.IFHYGSISLITEPCR.S R.NPSADMLLTEAELNLDLIR.R R.NPSADMLLTEAELNLDLIR.R + Oxidation (M)
13	TPIC_SECCE	Triosephosphate isomerase, chloroplastic OS	Secale cereale	31.955	6	33	30	374	K.TFDVCFK.Q K.AAYALSQNLK.V K.TNVSADVASTVR.I K.VMACIGELLEER.E + Oxidation (M) R.HVIGEDDEFIGKK.A K.KEDIDGFLVGGASLK.G K.VASPEQAQEVHAAVR.D R.IIYGGSVNAANCAELAK.K
14	PGP1A_ARATH	Phosphoglycolate phosphatase 1A, chloroplastic OS	Arabidopsis thaliana	40.192	6.89	3	30	99	R.ENPGCLFIATNR.D
15	RPE_ARATH	Ribulose-5-phosphate-3-epimerase, chloroplastic OS	Brachypodium distachyon	30.275	8.24	12	29	68	K.SDIIVSPSILSANFAK.L K.VIEAGANALVAGSAVFGAK.D
