# Supplementary material for: Carbohydrate metabolism and cytology of S-type cytoplasmic male sterility in wheat
Source: Front Plant Sci. 2023 Oct 16;14:1255670. doi: 10.3389/fpls.2023.1255670 (PMC10614052; doi:10.3389/fpls.2023.1255670)
Supplement: Supplementary file 5 [file Table_4.xls]

## Sheet: Table S4
Table S4 15 annotated proteins blasted against the STRING database
Differentially expressed proteins blasted against the STRING database
Spot no.	SwissProt ID	STRING ID of homologue	STRING name of homologue	E-value	score	Gene
1	UGPA_HORVU	Traes_5BL_AEEB6621B.1	Uncharacterized protein	1.5e-267	920.2	N/A
2	GLGS_WHEAT	AGP-S	Glucose-1-phosphate adenylyltransferase small subunit, chloroplastic/amyloplastic	1.3e-253	874	AGP-S
3	PGKH_WHEAT	Traes_1AL_7C91EF27D.1	Phosphoglycerate kinase, chloroplastic	9.7e-190	661.8	N/A
4	AAC23502.1	6-SFT	Sucrose:fructan 6-fructosyltransferase	1.1e-186	651.7	WIVRV
5	PGMC_BROIN	Traes_4BS_48D46342F.1	Uncharacterized protein	0	1109.4	PGM1
6	SSG1B_HORVU	Traes_2BL_25DAD57C9.1	Starch synthase, chloroplastic/amyloplastic	0	1122.5	N/A
7	KPPR_WHEAT	Traes_6DL_22C536081.1	Phosphoribulokinase, chloroplastic	2.2e-238	823.2	N/A
8	G3PA1_ARATH	Traes_2BL_5D64E8C87.1	Glyceraldehyde-3-phosphate dehydrogenase	4e-187	652.9	GAPA1
9	HGL1A_WHEAT	GLU1D	Beta-glucosidase 1d	0	1103.6	GLU1A
10	ALFC2_PEA	Traes_5DS_D693664F7.4	Fructose-bisphosphate aldolase	4.4e-174	609.4	N/A
11	F16P2_SACHY	Traes_3B_F77E1500A.1	Fructose-1,6-bisphosphatase	1.6e-181	634	CFBP
12	SCRK2_ORYSI	Traes_7DL_1A847FDCC.1	Uncharacterized protein	1.2e-176	617.8	FRK2
13	TPIC_SECCE	Traes_5BL_D5F2A5070.1	Triosephosphate isomerase	8.3e-145	511.9	N/A
14	PGP1A_ARATH	Traes_5DL_C81757E17.1	Phosphoglycolate phosphatase	3.3e-111	400.6	PGLP1A
15	RPE_ARATH	Traes_4DL_D46C3E9EC.1	Ribulose-phosphate 3-epimerase	4.9e-121	433	RPE
