# Supplementary material for: Carbohydrate metabolism and cytology of S-type cytoplasmic male sterility in wheat
Source: Front Plant Sci. 2023 Oct 16;14:1255670. doi: 10.3389/fpls.2023.1255670 (PMC10614052; doi:10.3389/fpls.2023.1255670)
Supplement: Supplementary file 6 [file Table_5.xls]

## Sheet: Table S5
Table S5 Functional enrichments in your network Biological Process (GO)
Term ID	Term description	Observed gene count	Background gene count	False discovery rate	Matching proteins in your network (IDs)	Matching proteins in your network (labels)
GO:0005975	Carbohydrate metabolic process	4	30	2.11e-09	Traes_1AL_7C91EF27D.1,Traes_2AL_AEB11A672.1,Traes_6DL_22C536081.1,Traes_7DS_02539EB3B.1	AGP-S,GLU1D,Traes_1AL_7C91EF27D.1,Traes_6DL_22C536081.1
GO:0016051	Carbohydrate biosynthetic process	3	18	2.49e-07	Traes_1AL_7C91EF27D.1,Traes_6DL_22C536081.1,Traes_7DS_02539EB3B.1	AGP-S,Traes_1AL_7C91EF27D.1,Traes_6DL_22C536081.1
GO:0019253	Reductive pentose-phosphate cycle	2	11	2.78e-05	Traes_1AL_7C91EF27D.1,Traes_6DL_22C536081.1	Traes_1AL_7C91EF27D.1,Traes_6DL_22C536081.1
GO:0044237	Cellular metabolic process	3	202	4.74e-05	Traes_1AL_7C91EF27D.1,Traes_6DL_22C536081.1,Traes_7DS_02539EB3B.1	AGP-S,Traes_1AL_7C91EF27D.1,Traes_6DL_22C536081.1
GO:0016310	Phosphorylation	2	20	5.49e-05	Traes_1AL_7C91EF27D.1,Traes_6DL_22C536081.1	Traes_1AL_7C91EF27D.1,Traes_6DL_22C536081.1
GO:0006091	Generation of precursor metabolites and energy	2	46	0.0002	Traes_1AL_7C91EF27D.1,Traes_7DS_02539EB3B.1	AGP-S,Traes_1AL_7C91EF27D.1
GO:0044249	Cellular biosynthetic process	2	106	0.00091	Traes_1AL_7C91EF27D.1,Traes_7DS_02539EB3B.1	AGP-S,Traes_1AL_7C91EF27D.1
